# Supplementary material for: Heterotrimeric G proteins regulate planarian regeneration and behavior
Source: Genetics. 2023 Feb 10;223(4):iyad019. doi: 10.1093/genetics/iyad019 (PMC10078920; doi:10.1093/genetics/iyad019)
Supplement: iyad019_Supplementary_Data [file iyad019_supplementary_data.zip]

Archive with 24 entries (24 files):
- Figure_S1_GENETICS-2022-305416.tif
- Figure_S2_GENETICS-2022-305416.tif
- Figure_S3_GENETICS-2022-305416.tif
- Figure_S4_GENETICS-2022-305416.tif
- Figure_S5_GENETICS-2022-305416.tif
- Figure_S6_GENETICS-2022-305416.tif
- Figure_S7_GENETICS-2022-305416.tif
- Figure_S8_GENETICS-2022-305416.tif
- Figure_S9_GENETICS-2022-305416.tif
- File_S1_GENETICS-2022-305416.pdf
- File_S2_GENETICS-2022-305416.pdf
- File_S3_GENETICS-2022-305416.pdf
- Supplemental_Figure_Legends_GENETICS-2022-305416.docx
- Table_S1_GENETICS-2022-305416.xlsx
- Table_S2_GENETICS-2022-305416.xlsx
- Table_S3_GENETICS-2022-305416.xlsx
- Table_S4_GENETICS-2022-305416.xlsx
- Table_S5_GENETICS-2022-305416.xlsx
- Table_S6_GENETICS-2022-305416.xlsx
- Video_S1_GENETICS-2022-305416.mov
- Video_S2_GENETICS-2022-305416.mp4
- Video_S3_GENETICS-2022-305416.mp4
- Video_S4_GENETICS-2022-305416.mp4
- Video_S5_GENETICS-2022-305416.mp4
