# Supplementary material for: Heterotrimeric G proteins regulate planarian regeneration and behavior
Source: Genetics. 2023 Feb 10;223(4):iyad019. doi: 10.1093/genetics/iyad019 (PMC10078920; doi:10.1093/genetics/iyad019)
Supplement: iyad019_Supplementary_Data [file iyad019_supplementary_data.zip › Table_S2_GENETICS-2022-305416.xlsx]

## Sheet: Sheet1
Dresden contig	Assigned name	Behavior phenotype after amputation	Behavior phenotype intact short term	Enhanced with long term RNAi?	Regeneration phenotype?
dd_Smed_v6_6167_0_1	Gαs1	Relaxed paralysis - failure to right itself after being put on dorsal side. Occasional food retention.	Very slow movement	Yes, paralysis almost as severe as after amp	Modestly significant in head and tail regeneration
dd_Smed_v6_9665_0_1	Gαs2	Long and stretchy/inching	Same inching as seen after amp	No	Modestly significant in head regeneration
dd_Smed_v6_3309_0_1	Gβx2	Long and stretchy/inching	Same inching seen as after amp	No	Not significant
dd_Smed_v6_3755_0_1	Gαq1	Slower + reduced movement	Slight reduction in severity (still slower)	Yes, animals begin barely moving in real time (only can see labored locomotion in 20X speed playback)	Highly significant head regeneration and modestly in tail regeneration and morphology
dd_Smed_v6_1184_0_1	Gβ1-4a	Occasional inching but not the main mech of movement	No	Behavior gets to post-amp level then plateaus. Animal health plummets after long term.	Highly significant head regeneration and regenerating tail morphology
dd_Smed_v6_5082_0_1	Gαq2	None detected			Modestly significant head regeneration
dd_Smed_v6_82535_0_1	Gα-like6	None detected			Modestly significant head regeneration
dd_Smed_v6_9715_0_1	Gαo2	None detected			Modestly significant head regeneration
