# Supplementary material for: Heterotrimeric G proteins regulate planarian regeneration and behavior
Source: Genetics. 2023 Feb 10;223(4):iyad019. doi: 10.1093/genetics/iyad019 (PMC10078920; doi:10.1093/genetics/iyad019)
Supplement: iyad019_Supplementary_Data [file iyad019_supplementary_data.zip › Table_S3_GENETICS-2022-305416.xlsx]

## Sheet: GPCRs in key clusters
Gene	Planarian digiworm Clusters (Fincher et al., 2018)	Predicted receptor type (BLAST)
Behavior Genes
Gαs2 (_9665_) inchworming	No main cluster (Subcluster Neural - 21, 31)
Gβx2 (_3309_) inchworming	Intestine - 30; Neural - 8, 9, 18; Phyarnx - 27, 37 (Sublcuster Neural - 31)
GCR159 (_8885_)	8, 13, 34
GCR110 (_24316_)	8, 9, 13, 17, 24, 27, 29, 37	peptide
GCR010 (_13962_)	18, 20	amine (acetylcholine)
GCR008 (_22802_)	20 (found in excel file)	amine (dopamine)
GCR117 (_26560_)	33
GCR320 (_17008_)	9	peptide
GCR304 (_10325_)	9	peptide
GCR052 (_5341_)	8, 14, 18, 21, 24	amine (serotonin)
Regeneration Genes
Gαq1 (_3755_)	Muscle - 13, 14 Neural - 8, 9, 18, 20, 21, 23, 33
Gβ1-4a (_1184_)	Muscle - 14 Neural 1, 8, 9, 18, 20, 21, 33
GCR159 (_8885_)	8, 13, 34
GCR052 (_5341_)	8, 14, 18, 21, 24	amine (serotonin)
GCR110 (_24316_)	8, 9, 13, 17, 24, 27, 29, 37	peptide
GCR320 (_17008_)	9	peptide
GCR304 (_10325_)	9	peptide
GCR154 (_32826_)	13	glutamate
GCR116 (_18897_)	13	peptide
GCR158 (_10399_)	13,16
GCR010 (_13962_)	18, 20	amine (acetylcholine)
GCR008 (_22802_)	20	amine (dopamine)
GCR313 (_16055_)	20	peptide
GCR015 (_20043_)	21	amine (acetylcholine)
GCR117 (_26560_)	33
