# Supplementary material for: Heterotrimeric G proteins regulate planarian regeneration and behavior
Source: Genetics. 2023 Feb 10;223(4):iyad019. doi: 10.1093/genetics/iyad019 (PMC10078920; doi:10.1093/genetics/iyad019)
Supplement: iyad019_Supplementary_Data [file iyad019_supplementary_data.zip › Table_S4_GENETICS-2022-305416.xlsx]

## Sheet: Ctrl 1
RNAi Treatment and Animal #	Brain area trace 1	Brain area trace 2	Brain area trace 3	Average brain area (based on 3 traces)	Body area trace 1	Body area trace 2	Body area trace 3	Average body area (based on 3 traces)	Ratio brain/body (%) (average brain area/average body area * 100)
pJC53.2 bacterial genes(RNAi) (1-1)	0.1	0.097	0.094	0.097	0.998	0.917	0.993	0.969333	10.0069
pJC53.2 bacterial genes(RNAi) (1-2)	0.102	0.103	0.101	0.102	1.048	1.043	1.053	1.048	9.73282
pJC53.2 bacterial genes(RNAi) (1-3)	0.08	0.083	0.079	0.0806667	0.765	0.771	0.782	0.772667	10.44
pJC53.2 bacterial genes(RNAi) (1-4)	0.152	0.147	0.134	0.144333	1.52	1.521	1.522	1.521	9.48937
pJC53.2 bacterial genes(RNAi) (1-5)	0.127	0.119	0.113	0.119667	1.318	1.328	1.347	1.331	8.99073
pJC53.2 bacterial genes(RNAi) (1-6)	0.108	0.106	0.108	0.107333	1.446	1.434	1.424	1.43467	7.48141
pJC53.2 bacterial genes(RNAi) (1-7)	0.151	0.142	0.152	0.148333	1.768	1.748	1.762	1.75933	8.43122
pJC53.2 bacterial genes(RNAi) (1-8)	0.156	0.174	0.149	0.159667	1.895	1.888	1.841	1.87467	8.51707
pJC53.2 bacterial genes(RNAi) (1-9)	0.145	0.13	0.131	0.135333	1.409	1.413	1.404	1.40867	9.60719	N=	11
pJC53.2 bacterial genes(RNAi) (1-10)	0.226	0.224	0.228	0.226	2.994	2.965	2.918	2.959	7.63772		3.31662
pJC53.2 bacterial genes(RNAi) (1-11)	0.152	0.141	0.143	0.145333	1.888	1.834	1.837	1.853	7.84314
									8.92524	1.01135	0.304933
Ctrl1(RNAi) raw values	individul value/average of control *100
10	112.245
9.7	108.878
10.4	116.735
9.5	106.633
9	101.02
7.5	84.1837
8.4	94.2857
8.5	95.4082
9.6	107.755
7.6	85.3061
7.8	87.551
8.90909

## Sheet: Gαi1
RNAi Treatment and Animal #	Brain area trace 1	Brain area trace 2	Brain area trace 3	Average brain area (based on 3 traces)	Body area trace 1	Body area trace 2	Body area trace 3	Average body area (based on 3 traces)	Ratio brain/body (%) (average brain area/average body area * 100)
Gαi1(RNAi) 1	0.072	0.07	0.071	0.071	0.994	0.984	0.989	0.989	7.17897
Gαi1(RNAi) 2	0.135	0.133	0.145	0.137667	1.496	1.471	1.518	1.495	9.20847
Gαi1(RNAi) 3	0.142	0.144	0.147	0.144333	1.702	1.644	1.693	1.67967	8.59297
Gαi1(RNAi) 4	0.117	0.113	0.114	0.114667	1.144	1.156	1.143	1.14767	9.99129
Gαi1(RNAi) 5	0.097	0.092	0.098	0.0956667	1.046	1.046	1.043	1.045	9.1547
Gαi1(RNAi) 6	0.071	0.074	0.077	0.074	0.751	0.757	0.753	0.753667	9.81866
Gαi1(RNAi) 7	0.07	0.074	0.076	0.0733333	0.715	0.72	0.724	0.719667	10.1899
Gαi1(RNAi) 8	0.091	0.087	0.097	0.0916667	0.841	0.842	0.861	0.848	10.8097
Gαi1(RNAi) 9	0.078	0.079	0.077	0.078	0.942	0.946	0.947	0.945	8.25397	N=	11
Gαi1(RNAi) 10	0.067	0.064	0.069	0.0666667	0.638	0.632	0.633	0.634333	10.5097		3.31662
Gαi1(RNAi) 11	0.049	0.049	0.047	0.0483333	0.504	0.507	0.51	0.507	9.5332
									9.3856	1.06666	0.321611
Ctrl1(RNAi) raw values	individul value/average of control *100	Gαi1(RNAi) raw values	individul value/average of control *100
10	112.245	7.2	80.8163
9.7	108.878	9.2	103.265
10.4	116.735	8.5	95.4082
9.5	106.633	10	112.245
9	101.02	9.2	103.265
7.5	84.1837	9.8	110
8.4	94.2857	10.2	114.49
8.5	95.4082	10.8	121.224
9.6	107.755	8.3	93.1633
7.6	85.3061	10.5	117.857
7.8	87.551	9.5	106.633
8.90909		9.38182

## Sheet: Gαi2
RNAi Treatment and Animal #	Brain area trace 1	Brain area trace 2	Brain area trace 3	Average brain area (based on 3 traces)	Body area trace 1	Body area trace 2	Body area trace 3	Average body area (based on 3 traces)	Ratio brain/body (%) (average brain area/average body area * 100)
Gαi2(RNAi) 1	0.112	0.116	0.113	0.113667	1.26	1.269	1.265	1.26467	8.98788
Gαi2(RNAi) 2	0.166	0.165	0.169	0.166667	1.877	1.863	1.909	1.883	8.85112
Gαi2(RNAi) 3	0.148	0.149	0.153	0.15	1.676	1.721	1.715	1.704	8.80282
Gαi2(RNAi) 4	0.098	0.101	0.099	0.0993333	1.224	1.246	1.251	1.24033	8.0086
Gαi2(RNAi) 5	0.133	0.132	0.132	0.132333	1.547	1.56	1.567	1.558	8.4938
Gαi2(RNAi) 6	0.154	0.136	0.147	0.145667	1.548	1.547	1.557	1.55067	9.39381
Gαi2(RNAi) 7	0.107	0.103	0.099	0.103	1.102	1.13	1.125	1.119	9.20465
Gαi2(RNAi) 8	0.103	0.101	0.104	0.102667	1.207	1.191	1.18	1.19267	8.60816
Gαi2(RNAi) 9	0.116	0.111	0.125	0.117333	1.222	1.257	1.255	1.24467	9.42689	N=	11
Gαi2(RNAi) 10	0.103	0.11	0.111	0.108	0.994	1.013	1.033	1.01333	10.6579		3.31662
Gαi2(RNAi) 11	0.08	0.079	0.084	0.081	0.858	0.871	0.879	0.869333	9.31748
									9.06846	0.680507	0.205181
Ctrl1(RNAi) raw values	individul value/average of control *100	Gαi2(RNAi) raw values	individul value/average of control *100
10	112.245	9	101.02
9.7	108.878	8.9	99.898
10.4	116.735	8.8	98.7755
9.5	106.633	8	89.7959
9	101.02	8.5	95.4082
7.5	84.1837	9.4	105.51
8.4	94.2857	9.2	103.265
8.5	95.4082	8.6	96.5306
9.6	107.755	9.4	105.51
7.6	85.3061	10.7	120.102
7.8	87.551	9.3	104.388
8.90909		9.07273

## Sheet: Gαi3
RNAi Treatment and Animal #	Brain area trace 1	Brain area trace 2	Brain area trace 3	Average brain area (based on 3 traces)	Body area trace 1	Body area trace 2	Body area trace 3	Average body area (based on 3 traces)	Ratio brain/body (%) (average brain area/average body area * 100)
Gαi3(RNAi) 1	0.144	0.137	0.132	0.137667	2.008	2.018	2	2.00867	6.85363
Gαi3(RNAi) 2	0.15	0.146	0.144	0.146667	2.126	2.101	2.147	2.12467	6.90304
Gαi3(RNAi) 3	0.144	0.137	0.143	0.141333	1.804	1.759	1.782	1.78167	7.93265
Gαi3(RNAi) 4	0.131	0.131	0.134	0.132	1.593	1.576	1.595	1.588	8.31234
Gαi3(RNAi) 5	0.123	0.129	0.126	0.126	1.41	1.441	1.426	1.42567	8.83797
Gαi3(RNAi) 6	0.113	0.116	0.121	0.116667	1.437	1.397	1.458	1.43067	8.15471
Gαi3(RNAi) 7	0.109	0.109	0.109	0.109	1.198	1.195	1.217	1.20333	9.05817
Gαi3(RNAi) 8	0.115	0.117	0.109	0.113667	1.152	1.153	1.157	1.154	9.8498
Gαi3(RNAi) 9	0.085	0.082	0.083	0.0833333	1.169	1.157	1.182	1.16933	7.12657	N=	11
Gαi3(RNAi) 10	0.087	0.086	0.088	0.087	0.972	0.975	1.007	0.984667	8.83548		3.31662
Gαi3(RNAi) 11	0.074	0.073	0.082	0.0763333	0.866	0.864	0.869	0.866333	8.81108
									8.24322	0.967223	0.291629
Ctrl1(RNAi) raw values	individul value/average of control *100	Gαi3(RNAi) raw values	individul value/average of control *100
10	112.245	6.9	77.449
9.7	108.878	6.9	77.449
10.4	116.735	7.9	88.6735
9.5	106.633	8.3	93.1633
9	101.02	8.8	98.7755
7.5	84.1837	8.2	92.0408
8.4	94.2857	9.1	102.143
8.5	95.4082	9.8	110
9.6	107.755	7.1	79.6939
7.6	85.3061	8.8	98.7755
7.8	87.551	8.8	98.7755
8.90909		8.23636

## Sheet: Gαs1
RNAi Treatment and Animal #	Brain area trace 1	Brain area trace 2	Brain area trace 3	Average brain area (based on 3 traces)	Body area trace 1	Body area trace 2	Body area trace 3	Average body area (based on 3 traces)	Ratio brain/body (%) (average brain area/average body area * 100)
Gαs1(RNAi) 1	0.141	0.13	0.137	0.136	1.562	1.517	1.536	1.53833	8.84074
Gαs1(RNAi) 2	0.119	0.108	0.102	0.109667	1.519	1.52	1.519	1.51933	7.21808
Gαs1(RNAi) 3	0.03	0.021	0.03	0.027	1.629	1.638	1.624	1.63033	1.6561
Gαs1(RNAi) 4	0.098	0.091	0.097	0.0953333	1.789	1.788	1.813	1.79667	5.30612
Gαs1(RNAi) 5	0.117	0.107	0.109	0.111	1.599	1.589	1.583	1.59033	6.97967
Gαs1(RNAi) 6	0.099	0.098	0.093	0.0966667	1.331	1.332	1.343	1.33533	7.23914
Gαs1(RNAi) 7	0.07	0.065	0.068	0.0676667	0.967	0.967	0.97	0.968	6.99036
Gαs1(RNAi) 8	0.088	0.077	0.08	0.0816667	1.197	1.205	1.181	1.19433	6.83785
Gαs1(RNAi) 9	0.048	0.047	0.048	0.0476667	0.546	0.556	0.549	0.550333	8.66142	N=	11
Gαs1(RNAi) 10	0	0	0	0	0.765	0.783	0.779	0.775667	0		3.31662
Gαs1(RNAi) 11	0.045	0.042	0.038	0.0416667	0.789	0.761	0.788	0.779333	5.34645
									5.91599	2.76614	0.834021
Ctrl1(RNAi) raw values	individul value/average of control *100	Gαs1(RNAi) raw values	individul value/average of control *100
10	112.245	8.8	98.7755
9.7	108.878	7.2	80.8163
10.4	116.735	1.7	19.0816
9.5	106.633	5.3	59.4898
9	101.02	7	78.5714
7.5	84.1837	7.2	80.8163
8.4	94.2857	7	78.5714
8.5	95.4082	6.8	76.3265
9.6	107.755	8.7	97.6531
7.6	85.3061	0	0
7.8	87.551	5.3	59.4898
8.90909		5.90909

## Sheet: Gαs2
RNAi Treatment and Animal #	Brain area trace 1	Brain area trace 2	Brain area trace 3	Average brain area (based on 3 traces)	Body area trace 1	Body area trace 2	Body area trace 3	Average body area (based on 3 traces)	Ratio brain/body (%) (average brain area/average body area * 100)
Gαs2(RNAi) 1	0.101	0.096	0.092	0.0963333	1.574	1.579	1.548	1.567	6.14763
Gαs2(RNAi) 2	0.079	0.074	0.077	0.0766667	1.077	1.044	1.07	1.06367	7.20777
Gαs2(RNAi) 3	0.117	0.119	0.118	0.118	1.525	1.497	1.579	1.53367	7.69398
Gαs2(RNAi) 4	0.1	0.084	0.091	0.0916667	1.481	1.465	1.474	1.47333	6.22172
Gαs2(RNAi) 5	0.008	0.011	0.01	0.00966667	1.771	1.71	1.793	1.758	0.549867
Gαs2(RNAi) 6	0.104	0.107	0.115	0.108667	1.39	1.396	1.402	1.396	7.78415
Gαs2(RNAi) 7	0.082	0.077	0.073	0.0773333	1.375	1.396	1.395	1.38867	5.56889
Gαs2(RNAi) 8	0.08	0.074	0.077	0.077	1.007	0.99	1.006	1.001	7.69231
										N=	8
											2.82843
									6.10829	2.39769	0.84771
Ctrl1(RNAi) raw values	individul value/average of control *100	Gαs2(RNAi) raw values	individul value/average of control *100
10	112.245	6.1	68.4694
9.7	108.878	7.2	80.8163
10.4	116.735	7.7	86.4286
9.5	106.633	6.2	69.5918
9	101.02	0.5	5.61224
7.5	84.1837	7.8	87.551
8.4	94.2857	5.6	62.8571
8.5	95.4082	7.7	86.4286
9.6	107.755
7.6	85.3061
7.8	87.551
8.90909		6.1

## Sheet: Gαs4
RNAi Treatment and Animal #	Brain area trace 1	Brain area trace 2	Brain area trace 3	Average brain area (based on 3 traces)	Body area trace 1	Body area trace 2	Body area trace 3	Average body area (based on 3 traces)	Ratio brain/body (%) (average brain area/average body area * 100)
Gαs4(RNAi) 1	0.148	0.168	0.171	0.162333	2.024	2.005	2.051	2.02667	8.00987
Gαs4(RNAi) 2	0.12	0.118	0.118	0.118667	1.772	1.778	1.743	1.76433	6.72586
Gαs4(RNAi) 3	0.098	0.106	0.103	0.102333	1.266	1.272	1.275	1.271	8.0514
Gαs4(RNAi) 4	0.183	0.186	0.181	0.183333	1.713	1.67	1.714	1.699	10.7907
Gαs4(RNAi) 5	0.158	0.161	0.174	0.164333	1.814	1.816	1.817	1.81567	9.05085
Gαs4(RNAi) 6	0.15	0.155	0.156	0.153667	1.72	1.714	1.719	1.71767	8.94624
Gαs4(RNAi) 7	0.099	0.101	0.1	0.1	1.148	1.129	1.126	1.13433	8.81575
Gαs4(RNAi) 8	0.074	0.067	0.068	0.0696667	0.841	0.864	0.85	0.851667	8.18004
Gαs4(RNAi) 9	0.083	0.076	0.075	0.078	0.871	0.862	0.867	0.866667	9	N=	10
Gαs4(RNAi) 10	0.103	0.096	0.102	0.100333	1.015	1.017	1.014	1.01533	9.88181		3.16228
									8.74525	1.11049	0.351168
Ctrl1(RNAi) raw values	individul value/average of control *100	Gαs4(RNAi) raw values	individul value/average of control *100
10	112.245	8	89.7959
9.7	108.878	6.7	75.2041
10.4	116.735	8.1	90.9184
9.5	106.633	10.8	121.224
9	101.02	9.1	102.143
7.5	84.1837	8.9	99.898
8.4	94.2857	8.8	98.7755
8.5	95.4082	8.2	92.0408
9.6	107.755	9	101.02
7.6	85.3061	9.9	111.122
7.8	87.551
8.90909		8.75

## Sheet: Gαo1
RNAi Treatment and Animal #	Brain area trace 1	Brain area trace 2	Brain area trace 3	Average brain area (based on 3 traces)	Body area trace 1	Body area trace 2	Body area trace 3	Average body area (based on 3 traces)	Ratio brain/body (%) (average brain area/average body area * 100)
Gαo1(RNAi) 1	0.166	0.163	0.162	0.163667	2.357	2.316	2.306	2.32633	7.03539
Gαo1(RNAi) 2	0.12	0.106	0.111	0.112333	1.428	1.423	1.422	1.42433	7.88673
Gαo1(RNAi) 3	0.096	0.097	0.107	0.1	1.374	1.372	1.358	1.368	7.30994
Gαo1(RNAi) 4	0.073	0.074	0.067	0.0713333	0.708	0.705	0.723	0.712	10.0187
Gαo1(RNAi) 5	0.129	0.109	0.12	0.119333	1.317	1.354	1.338	1.33633	8.92991
Gαo1(RNAi) 6	0.142	0.14	0.149	0.143667	1.517	1.51	1.508	1.51167	9.50386
Gαo1(RNAi) 7	0.082	0.086	0.086	0.0846667	0.781	0.797	0.795	0.791	10.7038
Gαo1(RNAi) 8	0.095	0.102	0.105	0.100667	0.939	0.939	0.966	0.948	10.6188
Gαo1(RNAi) 9	0.064	0.063	0.062	0.063	0.809	0.799	0.798	0.802	7.85536	N=	10
Gαo1(RNAi) 10	0.059	0.059	0.06	0.0593333	0.558	0.556	0.558	0.557333	10.6459		3.16228
									9.05084	1.4441	0.456664
Ctrl1(RNAi) raw values	individul value/average of control *100	Gαo1(RNAi) raw values	individul value/average of control *100
10	112.245	7	78.5714
9.7	108.878	7.9	88.6735
10.4	116.735	7.3	81.9388
9.5	106.633	10	112.245
9	101.02	8.9	99.898
7.5	84.1837	9.5	106.633
8.4	94.2857	10.7	120.102
8.5	95.4082	10.6	118.98
9.6	107.755	7.9	88.6735
7.6	85.3061	10.6	118.98
7.8	87.551
8.90909		9.04

## Sheet: Gαo2
RNAi Treatment and Animal #	Brain area trace 1	Brain area trace 2	Brain area trace 3	Average brain area (based on 3 traces)	Body area trace 1	Body area trace 2	Body area trace 3	Average body area (based on 3 traces)	Ratio brain/body (%) (average brain area/average body area * 100)
Gαo2(RNAi) 1	0.146	0.151	0.149	0.148667	2.188	2.149	2.164	2.167	6.86048
Gαo2(RNAi) 2	0.111	0.1	0.104	0.105	1.497	1.501	1.488	1.49533	7.02185
Gαo2(RNAi) 3	0.125	0.122	0.124	0.123667	1.628	1.647	1.621	1.632	7.57761
Gαo2(RNAi) 4	0.14	0.139	0.136	0.138333	1.751	1.747	1.783	1.76033	7.85836
Gαo2(RNAi) 5	0.066	0.058	0.063	0.0623333	1.834	1.833	1.839	1.83533	3.39629
Gαo2(RNAi) 6	0.121	0.119	0.115	0.118333	1.498	1.474	1.49	1.48733	7.95607
Gαo2(RNAi) 7	0.087	0.078	0.08	0.0816667	1.587	1.586	1.591	1.588	5.14274
Gαo2(RNAi) 8	0.108	0.112	0.116	0.112	1.397	1.376	1.372	1.38167	8.10615
Gαo2(RNAi) 9	0.11	0.111	0.1	0.107	1.779	1.791	1.773	1.781	6.00786	N=	12
Gαo2(RNAi) 10	0.069	0.064	0.064	0.0656667	1.182	1.182	1.179	1.181	5.56026		3.4641
Gαo2(RNAi) 11	0.069	0.069	0.062	0.0666667	0.704	0.713	0.713	0.71	9.38967
Gαo2(RNAi) 12	0.04	0.036	0.039	0.0383333	0.587	0.58	0.584	0.583667	6.56768
									6.78709	1.59758	0.461181
Ctrl1(RNAi) raw values	individul value/average of control *100	Gαo2(RNAi) raw values	individul value/average of control *100
10	112.245	6.9	77.449
9.7	108.878	7	78.5714
10.4	116.735	7.6	85.3061
9.5	106.633	7.9	88.6735
9	101.02	3.4	38.1633
7.5	84.1837	8	89.7959
8.4	94.2857	5.1	57.2449
8.5	95.4082	8.1	90.9184
9.6	107.755	6	67.3469
7.6	85.3061	5.6	62.8571
7.8	87.551	9.4	105.51
		6.6	74.0816
8.90909		6.8

## Sheet: Gαo3
RNAi Treatment and Animal #	Brain area trace 1	Brain area trace 2	Brain area trace 3	Average brain area (based on 3 traces)	Body area trace 1	Body area trace 2	Body area trace 3	Average body area (based on 3 traces)	Ratio brain/body (%) (average brain area/average body area * 100)
Gαo3(RNAi) 1	0.134	0.136	0.135	0.135	1.495	1.496	1.497	1.496	9.02406
Gαo3(RNAi) 2	0.144	0.137	0.134	0.138333	1.438	1.429	1.422	1.42967	9.67592
Gαo3(RNAi) 3	0.18	0.195	0.185	0.186667	2.226	2.205	2.186	2.20567	8.46305
Gαo3(RNAi) 4	0.128	0.12	0.122	0.123333	1.391	1.392	1.396	1.393	8.85379
Gαo3(RNAi) 5	0.17	0.167	0.162	0.166333	1.838	1.825	1.79	1.81767	9.15093
Gαo3(RNAi) 6	0.124	0.118	0.126	0.122667	1.238	1.245	1.25	1.24433	9.85802
Gαo3(RNAi) 7	0.177	0.173	0.17	0.173333	1.712	1.727	1.7	1.713	10.1187
Gαo3(RNAi) 8	0.12	0.115	0.113	0.116	1.183	1.165	1.176	1.17467	9.87514
Gαo3(RNAi) 9	0.103	0.1	0.104	0.102333	1.261	1.268	1.283	1.27067	8.05352	N=	12
Gαo3(RNAi) 10	0.118	0.111	0.118	0.115667	1.097	1.122	1.131	1.11667	10.3582		3.4641
Gαo3(RNAi) 11	0.186	0.191	0.193	0.19	2.001	1.989	1.98	1.99	9.54774
Gαo3(RNAi) 12	0.099	0.095	0.094	0.096	0.934	0.929	0.934	0.932333	10.2967
									9.43965	0.735223	0.212241
Ctrl1(RNAi) raw values	individul value/average of control *100	Gαo3(RNAi) raw values	individul value/average of control *100
10	112.245	9	101.02
9.7	108.878	9.7	108.878
10.4	116.735	8.5	95.4082
9.5	106.633	8.9	99.898
9	101.02	9.2	103.265
7.5	84.1837	9.9	111.122
8.4	94.2857	10.1	113.367
8.5	95.4082	9.9	111.122
9.6	107.755	8.1	90.9184
7.6	85.3061	10.4	116.735
7.8	87.551	9.5	106.633
		10.3	115.612
8.90909		9.45833

[truncated: 31 more sheets: Gαq1, Gα12a, Gα12b, Gαx1, Gα-like1, Gα-like2, Gα-like3, Gα-like5, Gα-like6, Gα-like7, Gα-like8, Gα-like9, Gβ1-4a, Gβ1-4b, Gβ1-4c, Gβ5, Gβx1, Gβx2, Gγ-like1, Gγ-like2 …]
