# Supplementary material for: Heterotrimeric G proteins regulate planarian regeneration and behavior
Source: Genetics. 2023 Feb 10;223(4):iyad019. doi: 10.1093/genetics/iyad019 (PMC10078920; doi:10.1093/genetics/iyad019)
Supplement: iyad019_Supplementary_Data [file iyad019_supplementary_data.zip › Table_S6_GENETICS-2022-305416.xlsx]

## Sheet: Cloning primers
Gene Name	Gene ID number	Forward Primer	Reverse Primer
Smed-Gαi2	dd_Smed_v6_12112_0_1	AAACGAGGCCATGATTGAAG	GTGTCTGTGGCGCAAGTAAA
Smed-Gαo3	dd_Smed_v6_13658_0_1	GACAGGAATGGACGAAAAGC	TCAGCAGTCGCACTAAAAACA
Smed-Gαo1	dd_Smed_v6_1656_0_1	GGTTCTCCATGAGGACGAGA	GGCACAATCGATCAGTAGCA
Smed-Gα-like1	dd_Smed_v6_16751_0_1	TGCTCAGTCGGCATGTAATC	TCAAGCAACGGAAGACACTG
Smed-Gαi1	dd_Smed_v6_1773_0_1	TCAACCTTTGGCAGGATCTC	ACATCAATCCGTGCAGTTCA
Smed-Gαi3	dd_Smed_v6_19937_0_1	TGGATATTCGGACGAAGAAAA	CGAGATATTCCGGGAAACAA
Smed-Gα-like2	dd_Smed_v6_21781_0_1	TGCTATCATCGATTGAGGTGTC	CAGCCAGCAACTGAAAAGATT
Smed-Gαx1	dd_Smed_v6_22522_0_1	CCCCCATTGCGAGATTATTA	ACGTTGGTTTCCTCATCACC
Smed-Gα12b	dd_Smed_v6_2931_0_1	AGGCAACAACGGGACAGATA	CGAAGCTCTGCCTTGATTCT
Smed-Gα-like3	dd_Smed_v6_32381_0_1	TGAAGCATTCTTGGACAACG	TGTTCAAGCAGCAAAGGATG
Smed-Gαs4	dd_Smed_v6_33116_0_1	CTGGAGAGTCGGGAAAATCA	TTTTGGTCCACACCTGTCCT
Smed-Gαq1 (RNAi)	dd_Smed_v6_3755_0_1	ATCCACGGCAGTGGTTATTC	TTTGAGGGCCTTCATATTCG
Smed-Gαq1 (optimized FISH)	dd_Smed_v6_3755_0_1	TCATTATGGGCCGACGTTGG	CGTGGACAGCATCGTACTTC
Smed-Gαs3	dd_Smed_v6_4493_0_1	TCAAACGCATCTTGGAACTG	GGACAGGTGAAATGGGAGAA
Smed-Gαi4	dd_Smed_v6_47050_0_1	CAGTGGTTCACCTCGACAAG	TCATGTGCAAGAAGTGTTTCAA
Smed-Gαq2	dd_Smed_v6_5082_0_1	GAGAATTATTCATGGTACCGGTTATTC	CTAGCAGCTTCAGCATCTCTT
Smed-Gαs1	dd_Smed_v6_6167_0_1	ACAATCACCAGTGCCATGAG	TGCCCGAGTAAATTCTGCTT
Smed-Gα-like4	dd_Smed_v6_65197_0_1	TGAAAGAAAGAAATGGATGCAC	ATTTCATGCTCCACGGCTAC
Smed-Gα-like5	dd_Smed_v6_77832_0_1	TTAAGATGGGCTGCCTGAAC	TTTCTAATGAATCCATAGCGTTGA
Smed-Gα-like6	dd_Smed_v6_82535_0_1	TGGTTAGACAGAGGCATTCTCA	AATGGCCGTTACTCCTTCAA
Smed-Gα12a	dd_Smed_v6_8947_0_1	GTTCAACGCTTGAAGGCAAT	TCGTTCTTTTCGGAATTTGC
Smed-Gαs2 (RNAi)	dd_Smed_v6_9665_0_1	ATGTGGAGGCAAGTCAGCTT	AACCAGAACACGCACAAACA
Smed-Gαs2 (optimized ISH)	dd_Smed_v6_9665_0_1	CGATAATGAATAGCGCACGA	TGACATCTCAATTGGGTGGA
Smed-Gαo2	dd_Smed_v6_9715_0_1	GGGTTGTGCAATGTCTCTTG	GGCATCATCTTCCACCAAAA
Smed-Gα-like7	dd_Smed_v6_1635_0_1	GCAAAGTGGAGATGGAACCT	TGACATCTCAATTGGGTGGA
Smed-Gα-like8	dd_Smed_v6_23262_0_1	TTTCATTTGAATGCGTCGTC	TTTTACGAGCGATGACAACA
Smed-Gα-like9	dd_Smed_v6_86418_0_1	AAACTCCTCGAAACAAGGTTCA	TGAAAATCATTCACGAAAGTGG
Smed-Gα-like10	dd_Smed_v6_94774_0_1	TGGAATTTAGATAGATCGTGATGC	TCATTTGTAAATCCACCTTCCTG
Smed-Gγ-like1	dd_Smed_v6_1090_0_1	CGAGTTTAGAATCTGGCCTTT	GAGTCGACGAAAACGGACTT
Smed-Gγ-like2	dd_Smed_v6_1191_0_1	GCCAAATGTTAAATTCAAACAGA	GGCTCGAAATAAATGTTTGAGAA
Smed-Gγ-like3	dd_Smed_v6_1237_0_1	GCCTGTCTCTTTCGTATTTCTACA	CAACGCAGAGTTCAAATAATAACAA
Smed-Gγ-like4	dd_Smed_v6_2571_0_1	TAAGCGCGATGTAGCAAAAG	TGGCTTTTGAAAGGATTTTCT
Smed-Gγ-like5	dd_Smed_v6_2883_0_1	GCAACTGAAGAAAATCCGCG	AGAGTAATGGATCACTATTGGCA
Smed-Gβ5	dd_Smed_v6_10481_0_1	GGCAACAACTTGGGTTATGG	CCGCAGTACCATCAGGACTT
Smed-Gβ1-4a	dd_Smed_v6_1184_0_1	TGGGTCATGACTTGTGCCTA	ACACTGCCATTCCATCTTCC
Smed-Gβ1-4b	dd_Smed_v6_1615_0_1	GGGTTATGTTGCCTGTGGAG	ATTAATTCCAAACGCGCAAA
Smed-Gβx3	dd_Smed_v6_2872_0_1	AAAATCGACACGATGGAACC	AACTGCCACACACACACACA
Smed-Gβ1-4c	dd_Smed_v6_31894_0_1	GGCTGGAGATTCGAGAAATG	TGAAGTCGTCATAGCCAGCA
Smed-Gβx2 (RNAi)	dd_Smed_v6_3309_0_1	TGGATGCATTCAGAAAGGTG	TATCCAATCCACCACTGCAA
Smed-Gβx2 (optimized ISH)	dd_Smed_v6_3309_0_1	ATGCAAAATCAAGCCACACA	TCCGGACTGACCTTTACACC
Smed-Gβx1	dd_Smed_v6_7509_0_1	GAGGATTACGGGATAAAATTGAAA	CCCAACTGCTTCTTAGAGGA
gcr159	dd_Smed_v6_8885_0_1	GCAATAATCGCCAGTGAGGT	TCATTTTCAATCGGTGCTGA
gcr110	dd_Smed_v6_24316_0_1	TGACAGTACTTGCCGGATCA	GAAGGGTTTCCCAATGGTTT
gcr010	dd_Smed_v6_13962_0_1	AAAGGATTTCATTGGCATGG	TGCTCATGACCGTTGTTGTT
gcr008	dd_Smed_v6_22802_0_1	GCTTGGACAAGAGGTTTGGA	GCTGCTTTTTGTTCGGTGTT
gcr117	dd_Smed_v6_26560_0_1	CTTCGGATTGACTGGGATTG	CAAGATCAACGCAAGATTCG
gcr320	dd_Smed_v6_17008_0_1	CGCTGTTTGTCATCCTTTGA	GGCTTGATGATTGAAGTTGGA
gcr304	dd_Smed_v6_10325_0_1	TGTCGTCCATCCAATTCGTA	TGTTGCCAGGACATTAGTGC
gcr052 (RNAi)	dd_Smed_v6_5341_0_1	ACCGACATGTCAAATGCAGA	TCTTGGGCCATATTTCTTGC
gcr052 (optimized ISH)	dd_Smed_v6_5341_0_1	CCTATGCCATTCTGCTCGTT	CTGAACTTCGACGACGACTG

## Sheet: qPCR primers
Gene name	Gene ID number	Forward Primer	Reverse Primer
Smed-Gαq1	dd_Smed_v6_3755_0_1	GCCCTCAAAGAGATGCAGAA	TCCGCATGTGAAATGTGAAT
Smed-Gβ1-4a	dd_Smed_v6_1184_0_1	TGGGTCATGACTTGTGCCTA	ACGTTTCCTTCCCTCGTTTT
Wnt1/WntP-1	SMESG000024191.1	TACGACCAAAATTTGCCACA	TTGACGACCTTTACGGCATT
FoxD	dd_Smed_v6_23249_0_1	CCAGGCGTTCAAAGATTCTC	CTTTCGCATTCTTTCAATTCG
AGAT-1	dd_Smed_v6_920_0_1	GGATGTTGTCGTTGCTCCTT	TCGGTTTTCATCCAACATGA
Smedwi-1	dd_Smed_v6_659_0_1	GATTACGATTCGTGGTCGTG	CTGTGCCTTTAGGAACGTCA
Jun-1	dd_Smed_v6_5749_0_1	TCTTCCATCCGAATCTGCTT	TTCGCAGATTGAACATGACC
follistatin	dd_Smed_v6_9584_0_1	AGTGGAGTTTGCAGAGCTGA	CTGGTGATCCATTTCTGTGG
sFRP-1	dd_Smed_v6_13985_0_1	CAACAAAGCCGTGGTGAA	TAAGCGGCATATCTCTCACG
notum	Genbank: JF725701.1	GACGGAAGCATTCCAGGTTA	GTTCGTCTACGGGATTCACA
Smed-Gαi2	dd_Smed_v6_12112_0_1	TCAATATGGGATGTGCTGGCA	GGCTTTTTCCGCATCCTGTC
Smed-Gγ-like1	dd_Smed_v6_1090_0_1	TGAACCCTCTTATTAAAAGTCCGT	TGAGTAAGAAAATCAGCTCACATCA
Smed-Gβ1-4b	dd_Smed_v6_1615_0_1	TCATCTGATATTGATAGTGTTGGAAGA	GAATCGGTTCCCCAGTGCAT
